# Supplementary material for: Substitution Effects in Aryl Halides and Amides into the Reaction Mechanism of Ullmann-Type Coupling Reactions
Source: Molecules. 2024 Apr 13;29(8):1770. doi: 10.3390/molecules29081770 (PMC11051942; doi:10.3390/molecules29081770)
Supplement: Supplementary file 1 [file molecules-29-01770-s001.zip]

Archive with 1 entries (1 files):
- molecules-2948513-supplementary.pdf
